# Supplementary material for: Optimization of Temporal Coding of Tactile Information in Rat Thalamus by Locus Coeruleus Activation
Source: Biology (Basel). 2024 Jan 28;13(2):79. doi: 10.3390/biology13020079 (PMC10886390; doi:10.3390/biology13020079)
Supplement: Supplementary file 1 [file biology-13-00079-s001.zip]

Archive with 1 entries (1 files):
- biology-2809815-SI.pdf
